# Supplementary material for: Evidence for a second class of S-adenosylmethionine riboswitches and other regulatory RNA motifs in alpha-proteobacteria
Source: Genome Biol. 2005 Aug 1;6(8):R70. doi: 10.1186/gb-2005-6-8-r70 (PMC1273637; doi:10.1186/gb-2005-6-8-r70)
Supplement: Additional data file 2 — serC RNA element sequence alignment in Stockholm format [file gb-2005-6-8-r70-S2.sto]

# STOCKHOLM 1.0

#=GF TITLE        Evidence for a second class of S-adenosylmethionine riboswitches and
#=GF TITLE        other regulatory RNA motifs in alpha-proteobacteria
#=GF DESCRIPTION  Additional Data File 2: serC RNA element sequence alignment
#=GF AUTHOR       Keith A. Corbino, Jeffrey E. Barrick, Jinsoo Lim, R�diger Welz, Brian J. Tucker, Izabela Puskarz,
#=GF AUTHOR       Maumita Mandal, Noam D. Rudnick, and Ronald R. Breaker
#=GF CONTACT      ronald.breaker@yale.edu
#=GF DATE         13 June 2005

NC_003305.1/788250-788208       GCGACAUAUUCCGCuugacgGAGGCCGGCGACAGGA.auagca.ACGGCGGCAGGACACCUCUCCCUAACGAGAGGCGC..CUAUCUGAAAGGGUAG.UCAA.......augACAGAUAUAAU
NC_004463.1/8141404-8141361     GCCGGAACUUCC--uugacgACUCUUCCCGUUUCCCGuaucag..CCGCGGCGGGACACCUCCCCCCAACGGGAGGCUUA.CUAUCUGGAAGGGUAG.AAU........augACUGUAGCGAA
NC_003317.1/358102-358145       CCACGAAUGGCGUAuugaggAAAAGCGCGCUUUCGGCuauccc..GGUAAGUGGGCCACGUCUCCCCAACGAGACGCGUG.CUAUCUGAGAGGAUAG.AAACAAC....augACGACGAUUGC
NC_004310.1/1631166-1631123     CCACGAAUGGCGUAuugaggAAAAGCGCGCUUUCGGCuauccc..GGUAAGUGGGCCACGUCUCCCCAACGAGACGCGUG.CUAUCUGAGAGGAUAG.AAACAAC....augACGACGAUUGC
NC_002696.2/3479617-3479574     CGACAAAUCUCUCCuugcaaUUCCCCUCCAGACGCGGuuucuc...GCCGGCGGGCCACGCCCCCCCAACGGGGCGCAGU.CCAUCUGUAAGGAUGG.GAGACAUCGCUaugACCACGACCCU
NC_002678.1/3114177-3114135     CAAAAACUUUCCUCuugacgCCCGAGGCCUGAACGC.auaucg.CCGUCCGUGGGCCACCCCUCCCCAACGAGGGGCCA..CUAUCUGGAAGGAUAG.ACCACG.....augACGACGCAUAC
NZ_AAED01000001.1/117537-117580 CAUGAAUGCCCCGCuugcgcUUUGUCUCCGCUUCGGGuaaugc.CCG.CAGCGGGCUACCCCUCCCCACCGAGGGGCGAG.CUAUCUGGAAGGAUAG.GAACAAC....augACCAUGCUCGC
NZ_AAAP01003860.1/22623-22667   CAACAAAUGCCUCGuugcgaAUCGCUCCUGGCCCUC.auacac..UCCGCGCGGGCCACGGUCCCCCAACGGGCCGCGU.CCCUUCUGCGAGGGAGGGUUUUUUAU...augAGCGAUGUUUC
NZ_AAAV02000003.1/53466-53509   UGCGCAAACAUCGUuugacaUAUCCCGCCGCGCCAC.uagagc..GACCGGCGGGCCACGCGGUCCCAACGCCGCGCGUG.CUCUCUGCAAGGAGAG.ACUAC......augUCUGCUACGAU
NZ_AAAE01000117.1/33042-33001   GACAAUUCUUUUCCuugcgcCAGAGCCUGCCGGGGCGuaaugg.CGA.CAGCGGGACACCUCUCCCCAACGAGAGGCAUC..UAUCUGGAAGGAUA..CC.........augUCUGAUCUGCA
NC_005296.1/4861073-4861031     GAUGGCGAAGUUCCuugacuUUCGAGGCCAAAGGAC.uauccc..CAGCAGCGGGAAACCUCUCCCCACCGAGAGGCAG..CUAUCUGGAAGGAUAG.ACU........augACUGUAGCGAA
NZ_AAFG01000007.1/111863-111905 GUCGAUUUCCCCGGuugcgcGGAAUCAUCCUCCCGC.auaucg.CUGUCGGUGGGACACCCCUCCCCAACGAGGGGCGC..UUAUCUGGAAGGGUAG.CAUUU......augGCUAUUGCACA
NC_003047.1/2938127-2938085     CGCGACGCGACCGCuugacuUCCUCUCCGAGCCGC..aauauuCCCGGCGGCGGGACACCCCUCCCCAACGAGGGGCUU..CUAUCUGAGAGGAUAG.CAU........augACGAAGCCUGC
AACY01024091.1/158-199          CGUUAAAAUCGGACuuguuaAAGUCUUUCGAAAUC..uauaucCGUUUUUGUGGGACACCCCUCCCCAACGAGGGGCAUA..UAUCUGUAAGGGUA..AAAUAA.....augAAUAUAGAAAA
AACY01068735.1/1559-1517        CUAGAUUUUUACUGuuguuaAAGGCAGGAUUAUCAA.uuauuu.CGAUACAUGGGACACCUCUCCCCAACGAGAGGCAA..UUAUCUGUAAGGGUAA.CAGAC......augGAUACUAAAAA
AACY01075427.1/1481-1439        AAUUAACUUUAUAAuugauaAAUGUAAAGUUUUGCAGuauuaa...AGAAAUGGGACAGCUCUCCCCAACGAGAGUCAA..CUAUCUGGAAGGGUAG.AGAAC......augACAAAGAAACC
AACY01079269.1/306-348          UUUUUAAAAUAUCAuugacuAAUCUUAUUAUAAGU..uauauc.UGACUCUUGGGACACUCCUCCCCAACGAGGAGCAA..CUAUCUGUAAGGGUAG.AUAA.......augAUAGAAAAACC
AACY01092568.1/320-362          AAAAUAAAAUAUCAuugacuAAUCUUACUUUAAGU..uauauu.CCACUCUUGGGACACUCCUCCCCAACGAGGAGCAA..CUAUCUGUAAGGGUAG.AGUU.......augAUAGAAAAACC
AACY01564294.1/483-441          UUUUUAAAAUAUCAuugacuAAUCUUAUUAUAAGU..uauauc.UCACUCUUGGGACACUCCUCCCCAACGAGGAGCAA..CUAUCUGUAAGGGUAG.AUAA.......augAUAGAAAAACC
#=GC SS_cons                    ..........................................................<<<<<<......>>>>>>....<<<<<<<....>>>>>>>.........................

//
