# Supplementary material for: Evidence for a second class of S-adenosylmethionine riboswitches and other regulatory RNA motifs in alpha-proteobacteria
Source: Genome Biol. 2005 Aug 1;6(8):R70. doi: 10.1186/gb-2005-6-8-r70 (PMC1273637; doi:10.1186/gb-2005-6-8-r70)
Supplement: Additional data file 3 — speF RNA element sequence alignment in Stockholm format [file gb-2005-6-8-r70-S3.sto]

# STOCKHOLM 1.0

#=GF TITLE        Evidence for a second class of S-adenosylmethionine riboswitches and
#=GF TITLE        other regulatory RNA motifs in alpha-proteobacteria
#=GF DESCRIPTION  Additional Data File 3: speF RNA element sequence alignment
#=GF AUTHOR       Keith A. Corbino, Jeffrey E. Barrick, Jinsoo Lim, R�diger Welz, Brian J. Tucker, Izabela Puskarz,
#=GF AUTHOR       Maumita Mandal, Noam D. Rudnick, and Ronald R. Breaker
#=GF CONTACT      ronald.breaker@yale.edu
#=GF DATE         13 June 2005

NC_003305.1/205774-205416    uugauuAUGACUGCGAAUAUUCUuaucucCCGUGCUGCCCAAAGUCGCACGUGCCCAUGUGUGUCC..GCCGAGUCCUCGAUGUGGUGAGGAUU.UAGGU............................................................................................................................................AAGGUACCUGGAACUAACCCCUCCAGUCGCUAUUCCGGCCAACCGGGAAAUGCGAGGACAUAU.GAAGCAACGACGGUGCGGGCCUUUCUGGUUCUCUGCCGGCUUUCCAUCAGCCGGGGU.....ACUGAAGAGGCA..CACCAUCAUUGCCUGAAGUGCGGUC..GGGUCAUUCCC...UCCAAUCGAUG......GCAGACAAAGCCGAAUGAUGCUC.UGGCA.GGGCAUCGUUC....ACAUUCGCGCCUUGAGCGUAUGCUAUCGAUUCUGCGCCUCCACCGGCUGAUUCGAAUGCAUAUCUCGA.GCGU.CCUUUGUCCUCCGGAUUC
NC_003047.1/3105445-3105086  uugauuACGACAAUGAUUUUUCUuaccuaC.GCCUUGCCCAAAGUCGCACGUGCCUGUGGGUGUCC..GCCGAC.CCUCGAUUAGGUGAGGUUA.UCGGU............................................................................................................................................AAGGUACCUGGAACUAACCCCUCCAGUCGCUAUUCCGGCCAACCGGGAAAUGCGAGGACAUCUUGAAGCAACGACGGUGCGGGCCUUUCUGGUG.UCUGCCGGCUCUCCAACAGCCGGGGUU....ACUGAAGAGGCA..CACCUUCAUUGCCGGAAGUGCGGUUG..GGUUAUUCCC...UCCAAUCCAUG......GCAGACAAAGCCGAAUCCUAGCCUUUGCGGGCUUUGAUUCAA...AUUCGCGCAU.CGAGCGCAUGCAUGGUUCCGGGGUCUCC..ACCGGCUGGUUCCAGUGCAGGCGCGCGUAUGC.CCUUUGUCCUCCACAGUC
NC_003318.1/1172829-1172472  uugaacGGUCAUAGCUUUGCGCUuauaugG.CGCUUGCCCAAAGUCGCACGUGCCUGUGGGUGUCC..GCCGAU.CCUCGAA.UGGUGAGGAAU.UCGGU............................................................................................................................................ACGGUACCUGGACCUAACCGCUCCAGUCGAUCUGAUGGCCAACCGCCAGA.UCGAGGACAUCUUGAAGCAACGACGGUGCGGGCCUUUCUAGUG.UCUUUCGGCUGUCCAAAAGUCGAAAUU....ACUGAAGAGGCA..CACCUUCAUUGCCAGAAGUGCGGAUGC.GGU.UCUCC.AAUUCCAAGCCAAG......GCAGACAAAGCGGAGUAACGCU.UAGUUU.AGCGUUGUUCC....AUCGCCGCAUAAA.GUUUUCGCGUGACAUCAGCAUCUUC..ACAGACUGGCUUCACUGCGGGGGCGUUUAUGCAUCUUUGUCCCCCUCGUCA
NC_004311.1/97128-97485      uugaacGGUCAUAGCUUUGCGCUuauaugG.CGCUUGCCCAAAGUCGCACGUGCCUGUGGGUGUCC..GCCGAU.CCUCGAA.UGGUGAGGAAU.UCGGU............................................................................................................................................ACGGUACCUGGACCUAACCGCUCCAGUCGAUCUGAUGGCCAACCGCCAGA.UCGAGGACAUCUUGAAGCAACGACGGUGCGGGCCUUUCUAGUG.UCUUUCGGCUGUCCAAAAGUCGAAAUU....ACUGAAGAGGCA..CACCUUCAUUGCCAGAAGUGCGGAUGC.GGU.UCUCC.AAUUCCAAGCCAAG......GCAGACAAAGCGGAGUAACGCU.UAGUUU.AGCGUUGUUCC....AUCGCCGCAUAAAGUUUUCGCGUGACAUCAGCAUCUUCA...CAGACUGGCUUCACUGCGGGGGCGUUUAUGCAUCUUUGUCCCCCUCGUAA
NC_002678.1/2390868-2390511  uugauuGUGAAGUCCUUCGCCCCuauaucG.CGCUUGCCCAAAGUCGCACGUGCCUGUGGGUGUCC..GCCGAU.CCUCGAA.UGGUGAGGGAAAUCGGU............................................................................................................................................AAGGUAACUGGAGCUAACCCCUCCAGUCGGUCUAGCGGCCAACCGCCAGC.CCGAGGACACCUUGAAGCAACGACGGUGCGGGCCUUUCUGGUUCUCUGCCGGUUGUCCAAAGACCGGGGUU....ACUGAAGAGGCA..CACCUUCAUUGCCGGUAGUGCGGAACGGGGU.UCUCCCAA.UCCAAGCCAAG......GCAGACAAAGCGGACCGAAGCC.GGGCAG.GGCCGAGGUUC....AUCGCCGCGAGACGGCGUUUCAUGGUUCCGGGGUCUCCA....CCGGCUGGUUCCAUGGAUUUUCCGUCCCGC..CUUUGUCCACCGCGUGU
NC_005296.1/966567-966102    uugcggCCCGGCAUCGAAACACCuauuucCAGCCUUGCCCAAUUUCGCACGUGCCCGUGGUCGUGUGUCAGUCGGUAGGUA.UCCGGACAAGAGGCCGGACAGCCGCCAAGGGAUGAAGA.GCCGAG..........................................GGUCUCCAAGCGUUCGCGCAGCGAGGCCAGCAUCUCUCUCAAGAGAUGCCGUUGAAGGUGGCUUCCUCUCUUGCAACCGUGACUGACAGCCGGAGGCGAACCGGCGCACCUCGUUCUCAACGAGGGACGCGACUUAAAGCAACGACGGAGCGGGCUUUUUUGGU.CUCUGCCGGCUUUCCAUCAGCCGGCGCGAA.UACCGAAGAGGCUU.GUCCUUCAUUGCC.AGUGAGCGGGC.GGGAUCCUUCCCAA..CCAAUCCAAG......GCAGCACU...GCUCGUCCGAGC.UGAUCGCUCGU.CGCGCCUCCAUCGCGCGACGGCGCUGAAGCCGUCGGA.UCAGCGCCAUCGUUGGUAAGCGCCCGUCGCUGGGCGCGUGGGAGAGUGCCaugACCGAACGUA
NC_004463.1/8508267-8508777  uugcgaAGCAGAGUCAAAACGCUuaugugCGCUCUUGCCCAAUUUCGCACGUGCCUGUGGUCGUGUGUCAGUCGGUAGGUA.UCCGGACAAGAGGCCGGACAGCCGCCAAGGGGUGAAGAAGCCGAGGGGCUCUUCGGAAGUGCGGAAGUCAAAAGACCGAAAGGUCGGACGACGAA.GCAAACCCGGAGCGUCCAGCAUCUCUCUCAAGAGAUGCCAUGUCGAAGGUGACUUCACUCUUUGCAACCGUGACUGGCAGCCGGAGGCGAACCGGCGCACCCCGCUCUCAACGGGGGACGCGACUUAAAGCAACGACGGAUCGGGCUUUUUUGGU.CUCUACCGGCAGUCCAAC.GCCGGCGCGGGCUACUGAAAAGGCUU.GUCCUUCAUUGCCAGGUGUGCGGGC.GGGAAA.UUCCCAA..CCAAUCCACG......GCAGCACAGUCUGGUUUGAGUCUUUUGGCUUCGUUGCGCCUCCAUCGCGCAAUCCGGCCAGAGCGCUCUUAUCCGACGUCAUUUUUUGAACGGAUCCCCGUCGCUGGG...CCGUUUgggagaGUGCUaugACCGAA
NC_005956.1/1422014-1421658  uugaaaUAAAUCAGAAUUCGUUCuauaugA.GUUUUGCCCAAAGUCGCACGUGCCUGUGGGUGUCCGCUGGUU..CUCA.AA.UGGUGAG.AUU.AACCG..........................................................................................................................................GUACGGUACCUGGAACUAACCGCUCCAGUCAUUCUUACGGCCAACCGAAAGAAUGA.GGACAUCUUGAAGCAACGACGGUGCGGGCCUUUCUGGU.GUCUUCCAGCUGUCCAAAUGCUGGGAUA....ACUAUAGAGGCA..CACC.UCAUUGCCUUCAGUGCGGAAGU.GGU.UUUCUCAACUCCAAUCAAAA....AGGCAGAAAAAGUAAAGCAACGCGA.UUU..UCGCGCUGUUUU....UUCGCUGCAUGCAAUGCUGCUUUCUUCCUGGUUAUUAGGGA.....AUCAGGGUGUAGAGCGUUUUUGUGUGU.GUUUUGUCCUUUGGCUAU
NC_005955.1/1185319-1184964  uugaaaUGAGUAAGAAUUCGUCCuauaucGAAGCUUGCCCAAAGUCGCACGUGCCUGUGGGUGUCCGCUGGUU..CUCA.AA.UGGUGAG.AUU.AACCG..........................................................................................................................................GUACGGUACAUGGAAUUAACCACUCCAGUCAUUCUUACGGCCAACCGAAAGAGUGA.GGACAUCUUGAAGCAACGACGGUGCGGGCCUUUCUGGU.GUCUUCCAGCUGUCAAAAUGCUGGGGUA....ACUAUAGAGGCA..CACC.UCAUUGCCUUCAGUGCGGAAGU.GGU.UUUCUCAACUCCAAUCAAAA....AGGCAGAAAAAGUAGAGCAACGUGG.UUU..UCACGCUGUUUU.....UCGCUGCAUGCAAUGUUGCUUUCUUCCUGGUUGUGAAAGGA.....UCAGGGUGCAAAAGGUGCUUGUAUGU.AUUUUGUCCUUUGGCUAU
NZ_AAED01000003.1/4802-5155  uugauuGUGACAUCGAACGCGCCuauaucCCGCCUUGCCCAAAGUCGCACGUGCCUGUGGGUGUCC..GCCGGG.CCUCGAAAUGGCGAGGAAA.CCGGU............................................................................................................................................ACGGUACCUGGACCUAACCGCUCCAGUCGAUCUUACGGCCAACCG.AAGAUCGA.GGACAUCUUGAAGCAACGACGGUGCGGGCCUUUCUGGU.GUCUGCCGGUUGUCCAAAGACCGGGGUU....ACUGAAGAGGCA..CACCUUCAUUGCCGGCAGUGCGGAGGGACA...........UCCCAUCCAAAGCUGAGGCAGACAAAGCGAGCCUUCGCC..UUGC..GGCGGAAGCUC....AUCGCAAUGCGCAAGACGCGUCAACGGUCCGGUGCUCUCCAC..CCUCCGGCCGCGGAAACGCAAAGGCGCAU.CCUUUGUCCACCGCGGGC
NZ_AAAP01003568.1/1-285      ...................................................................................................................................................................................................................................................................GGAGGCGAAACCGGCGAACCCCGCUCUCCACGGGGGACGCAGCUUAAAGCAACGACGAA.CGGGCUUUUUUGGU.CUC.GUCGGCCCUCCAAAGGCCGAC.......ACCGAAGAGGCUUGUUUC.UCCUUGCCCGGCGUGCGGUUGGGGA...UUCCCCA.UCCAAUCCACG......GCAGCUUCCGGGUGCUCUGCGCCCGCGCCCGUCACCGCGUCUCCAAAGCGCGUGGACGGUCGCGUCGCACCGCCCCCUGACGCCGACGGCUCGUUCGCGAGUCGUCUCGAUUCGAUCUCGCGCCC.GAAGAUGGCGC
#=GC SS_cons                 ..........................................................<<<<<<<<.....................................................................................................................................................................................................................................>>>>>>>>....<<<<.<<.<<<<...<<<<<<.<<<<......<<<<<<.......>>>>>>........>>>>.>>>>>>...>>>>.>>.>>>>.......................................................................................................................................................................................

//
