# Supplementary material for: Evidence for a second class of S-adenosylmethionine riboswitches and other regulatory RNA motifs in alpha-proteobacteria
Source: Genome Biol. 2005 Aug 1;6(8):R70. doi: 10.1186/gb-2005-6-8-r70 (PMC1273637; doi:10.1186/gb-2005-6-8-r70)
Supplement: Additional data file 4 — suhB RNA element sequence alignment in Stockholm format [file gb-2005-6-8-r70-S4.sto]

# STOCKHOLM 1.0

#=GF TITLE        Evidence for a second class of S-adenosylmethionine riboswitches and
#=GF TITLE        other regulatory RNA motifs in alpha-proteobacteria
#=GF DESCRIPTION  Additional Data File 4: suhB RNA element sequence alignment
#=GF AUTHOR       Keith A. Corbino, Jeffrey E. Barrick, Jinsoo Lim, R�diger Welz, Brian J. Tucker, Izabela Puskarz,
#=GF AUTHOR       Maumita Mandal, Noam D. Rudnick, and Ronald R. Breaker
#=GF CONTACT      ronald.breaker@yale.edu
#=GF DATE         13 June 2005

NC_003304.1/629693-629653        uugccaUCCGCCGCCACCUCGAC..gacgga.....GUGGUAGGAGCGGAUGAAUUCCUCGGCAAAGGCCGGGAAGGCGACGCCCAGGAAGACGAACAGCGCGAGAAGUCUUGCGGCGAUGGUCU...UCAC...GGGU.GAU.CCCUCCCUAAUGG.CUUCA..GUGCUGC.......GGCUCG.......GCAGCGCUUUCCUUUUC
NC_003305.1/979638-979604        uugacaAUUGUGCAGUUACUGCG..uagcgu...............................................GACCCUGCAGUC.........UUU.........GACUGUAAAUACCC..UCCUU...GGGU.GUU.UCCUCCCU..AGA.CUUGA..CCGCGC.........UCAG.........GCGCGGUUUUUUUUGC
NC_004463.1/1904093-1904129      cuaacaUACAAGGCGGUGGCCGA..gagccu.........................................CGGGCUGCCCUUCUCCCCGAUCGAACAGGCUGCGGCCUGAUCCCA.GAGGCCC...UCAU...GGGC.GUU.UCCUCCCU...GA.CUAA...GGCCACCC.......UUCG.......GGGUGGCUCUUUUUUUCG
NC_004463.1/2983899-2983858      uugaacUCCGUCGGGAGUUGCUUAGcuuaua............AGCCUACGCAAGCGCUUGCGCGUGCGUUUCCUUGGCAGCAAUCCG...........GUU...........CGGAU..UGCUU..UGCUC...GGGC.GUU.UCCUCCCU..AGA.CUUGG..GCCGCUUGU......CACAA.....ACAAGCGGCUCUUCUUUUU
NC_004463.1/3035886-3035840      uucacaCCCAGGGCAUUCUCGGCU.ucuccg...........................................GCGCCCGCCAGAUCGUGCUGCGCAACCGCCAGCGCCUGCACAAUCUCGACG..CCUGAU..CGUC...U.UCCUCCCCACCCA.CU.....UGGCCGGCCGAA...CCCGU..UUCGGCCGGCCAUUUCUUUUGC
NC_004463.1/7007304-7007265      uagacaCACACUCUCGGGUCGUGCCgauauc..........................................................CAUUUCAAGACCGAGAUGACCGAACCCCUUGCAGAC..CGGCU...GUCU.GUU.UCCUCCCG...AA.CUU....GGGCGCCGUC.....UAGA.....GGCGGCGCCCAUUCUUUCGG
NC_004463.1/8474753-8474708      uugcacUUUGUGCGGCGCGGCCGC.auauug.............................................UUGCGGUGCGGUAGCGC......UCU......GCGUUACCGC..UGCCC..UCCUU...GGGC.GUU.UCCUCCCU..AGA.CUU....GGGCCGCUUGCG...UCAUU..CGCGAGCGGCCCUUUUUUCUUU
NC_002696.2/814142-814181        uugccuAAUUUUGCGCCGCACUC..uaaaaa...........................................CAAUCCUGUGAGGCGGC........GCU........GCCGCUUC..UGCCC..UUCCU...GGGC.GUU.UCCUCCCUAAUGAACUG....GCCCGGCG.......GUUU.......CGCCGGGCUUUUUUUUGG
NC_002696.2/1221674-1221628      uugucaAGGCGAGGUCAAGUAGC..uauaug................................................................................GAACUC...AGCCC...UUUC...GGGC.GUU.UCCUCCCA.AUGA.CU.....CGGCCGCCCUCU..UCUCCU..GGAGGGCGGCCGUUCUUUUGUC
NC_002696.2/1676269-1676308      uugaacACCCGAAAAGUGAAC....auagau...........................................CACCAACGUGAGGCU..........GAG..........AGCCUC..UGCCC..UUCCUG..GGGC.GUU.UCCUCCCUACUUA.UUUCA..GCCCGGC........UUUUC.......GCCGGGCUUUUCUUUUG
NC_002696.2/2357586-2357544      uugcaaCUGGACCUGUGUUAGCGC.uaucaa............................................UCGCGUGUGAGGCGC.........CGA.........GCGCCUC..UGCCC..UUCCU...GGGC.GUU.UCCUCCCU.AUGA.CUUUGUAGCCCGGUC.......UUCAU......GGCCGGGCUUUCUUUUUG
NZ_AAAP01002228.1/65-101         ------------------------------------------------------------AUCCGCACAUGAUCAUACAAGCAUACGAGGUCGCG..AUGGCG...UGCGGCC.CGUA...GCCC...UUCU...GGGC.GUU.U.CUCCCU..AGA.CUUCGG.GCCGUCC........UUCG........GGGCGGCUUUUUCUUUC
NZ_AAAP01003214.1/430-385        uucccaGGAGCGCCGCCGAUCACC.gaccau...........................................CAUCCGGCACGGUCCU.......UGCUGGC.......AGGUCCG.AUGCCC..AUGGC...GGGC.GUU.UCCUCCCU..UGA.CUUC...GGCCCCGC.GCG...ACGAC..CGCUGCGGGGCCUUUUUUUCGG
NZ_AAAP01003548.1/3056-3094      gugcccAUCACGCGGAACGGC....cgacau...........................GGCGGCCGGAUCGAUCCCGUGAGGUGCGCG........CCGCUGGCC........CCGCU..CGCCC..UUUUUC..GGGC.GUU.UCCUCCCU..AGA.CUU....CGGUCCGCC......UCCG......GGCCCGCCGCUUUUCCGCC
NC_002678.1/2445852-2445895      uugacaUUUGUGCACCGCACAA...uacccu.............................................CGACCUCGGACAGG........GUUU.........CCUGUCC.AUGCCC..UCCUU...GGGC.GUU.UCCUCCCU..AGA.CUUC...GACCGUAUCGU....GCAA....ACGAUGCGGUCUUUUUUUACA
NZ_AAED01000003.1/47473-47516    uugacaGUUGUGCAAUGCAGCA...uagacu.............................................UUGAUUCGGACAG.........UGACC.........CUGUCC.AUGCCC..AUCUU...GGGC.GUU.UCCUCCCU..AGA.CUUU...GACCGUGUCGU....GAAA....ACGAUACGGUCUCUUUUUAAA
NZ_AAAV02000001.1/796608-796651  uugaccCAUAAAUUGCAAAAAC...ugcaac...................................GAGGAUUUCUCAUUUCGCACUUGCACAAAAACAGGGUGCGUUGCAUACAGAUUCUGCCU...UUC....AGGC.AUC.CUCUCCCA..AAA.CUUUCC.GACCCGGCGG.....GCAA.....CUGCCGGGUCUUUUUUUUGU
NZ_AAAV02000008.1/67916-67876    uugacaUCCGUCAACGCGCGGCCG.gacggu...................................CGCGCCUAAUCCUGACCUCGACGAAGCGGGAACAAGACCUCACCCCCCGGACACCGCC..CCGCUUC...GGC.GAU.UUCUCCCC...AA.CUU....GGGCGGCCG....UGCAGUC.....UGGCCGCCCUAUUUUUUUG
NC_002033.1/78789-78833          uugcagCAUAGGUGCCCGCGACC..cauauc....................................................................................AGGCUUGCCU...UUC....AGGC.AUC.CUCUCCCA..AGA.CUUUCACGGGGCCGGCA.....GCAA.....UGCUGGCCCCAUUUUUUUGU
NC_005296.1/1007361-1007403      cugacaUGCGUUUUUUGCAUG....gaaaau.CGCCUGAAAACACUUGCGUUUUGUGCGGCGCGAUCGCAUAUUGUUGCGGUGCGGUAGCGC.......CUC......GCGCUAUCGC..UGCCC..UCCUU...GGGC.GUU.UCCUCCCU..AGA.CUU....GGGCCGCUUGC....CAUC....GCAAGCGGCCCUUUUUUCUUU
NC_005296.1/2108276-2108323      uugcccAAAUAGAACGCACGC....uagaag.................................UGUGUCACAUACUGAACAUCCGCGAUG.......CGGUU.......CGUCGCGG..UCCCC..UUCCUU..GGGGCGUU.UCCUCCCU..AGA.CUU....G.GGCCCGGGCGCC.GAAU.GGCGACCGGGCCUCUUUAUUUGUC
NZ_AAAG02000001.1/226486-226447  uugccaAGAGCGGGGGCGCUCCCU.aaauuu......................................................UGCGAUGCAGCACGAGGCGCAUCUGUGCCAAGAGCUG.CU...UCUU...GGAC.GUU.UCCUCCCU..AAA.CUC....GGGCCGUGG......UUUUU.....CCACGGCCCCUUUUUCUGU
NZ_AAAG02000003.1/94-132         -----------------------------------------GGGUGGCUGGUCCAGCUUCCUCCCCUGGGGCAUAUUUUGCAGCGCAGCAUGACGGUCCAUGCGUUUUUCGCAGUUAUGCUGUCU..UUCUU...GGAC.GUU.UCCUCCCU..GAA.CUU....GGGCCGUAG......GUAA......CUACGGCCCCUUUUUUUCG
NC_003047.1/3046745-3046780      uugacaAUUGUGCACCGCAGCAU..uacagu...............................................UUUUCUGCAGUCA.......CUCG........UGGCUGCAAAUACCC..UCCUU...GGGU.GUU.UCCUCCCU..AGA.CUUGA..CCGCGCC........GCU.........GGCGCGGUUCUUUUUGA
AACY01054089.1/1290-1254         augacaGCAUUGCUACUAUCACA..uaucgg.UUAUGCAAAAAAAACACUAUUAAUUACUUUGAGGAGCGCUAUAUCAGGGCUGUUGAU.........AUUU..........AUCAAC..CCUUCGAUUUUU.UCGAGG.GUU.UCCUCCCU..AAA.CUUAA..GCCACU........CUUAGC........AGUGGCUUUUUUUUAC
AACY01096949.1/342-306           uugacaGAAUCGUGCAAUAUGC...uauuaa...............................................................................UGCAUUGCAAAAUAA..UUUUU...UUAU.AUU.UCCUCCCU..GAA.CUCA...GCUGCAA........UUAAU.......UUGCAGCUUUUUUUUAA
AACY01598918.1/517-483           augccaGCAUUGUGAUUCUUACA..uaucggUUAUGCAAAAAAAAGUACUGUUAAUUGUGUAAAGGAGCGCUAUAUCAGGCCUGUUGAU.........CUUU..........AUCAAC..CCCUCGCUUAUUACCGAGG.GUU.UCCUCCCU..AAA.CUUGA..GCCACU.........UUAA.........AGUGGCUUUUUUUUGC
#=GC SS_cons                     ...................................................................................<<<<<<<<<<...............>>>>>>>>>>...<<<<<<......>>>>>>..........................<<<<<<<<<<<<<<......>>>>>>>>>>>>>>..........

//
