# Supplementary material for: Evidence for a second class of S-adenosylmethionine riboswitches and other regulatory RNA motifs in alpha-proteobacteria
Source: Genome Biol. 2005 Aug 1;6(8):R70. doi: 10.1186/gb-2005-6-8-r70 (PMC1273637; doi:10.1186/gb-2005-6-8-r70)
Supplement: Additional data file 5 — ybhL RNA element sequence alignment in Stockholm format [file gb-2005-6-8-r70-S5.sto]

# STOCKHOLM 1.0

#=GF TITLE        Evidence for a second class of S-adenosylmethionine riboswitches and
#=GF TITLE        other regulatory RNA motifs in alpha-proteobacteria
#=GF DESCRIPTION  Additional Data File 5: ybhL RNA element sequence alignment
#=GF AUTHOR       Keith A. Corbino, Jeffrey E. Barrick, Jinsoo Lim, R�diger Welz, Brian J. Tucker, Izabela Puskarz,
#=GF AUTHOR       Maumita Mandal, Noam D. Rudnick, and Ronald R. Breaker
#=GF CONTACT      ronald.breaker@yale.edu
#=GF DATE         13 June 2005

NC_003304.1/2665462-2665537                  uuguauCGGACACGUUCUGCCAUCAuauucgUGAGUAGGCUUGCUGAAGCUCCG.CAGCGGCGCCCGGGA...........GGUA...........UCCCGACA.CCGUAGCAAUCA.CGGAGCUCAA......aagaggAAACA....aug
NC_003317.1/1909432-1909342                  uuguacGCGAGGGUUGAAAUCCCCAuaaugaAUCACAGGCAUGCUGGGGUCCCGCCAGCGGCGCCUGGCGGCAGCUUGU..GCAU...AUGAGC.GCCCCGACA.CCGGA........CGGGACAAGGC.....aagaggAUUGAAGUCaug
NC_004310.1/93636-93726                      uuguacGCGAGGGUUGAAAUCCCCAuaaugaAUCACAGGCAUGCUGGGGUCCCGCCAGCGGCGCCUGGCGGCAGCUUGU..GCAU...AUGAGC.GCCCCGACA.CCGGA........CGGGACAAGGC.....aagaggAUUGAAGUCaug
NC_002678.1/3454184-3454105                  uuguucUUGACGCGAAUAACCAUCAuauuucGCCACAGGCAUGCUGGAGCCCCGCCAGCGGCGCCUGGGUC.C........GUAA........GAGGCCCGACA.CCGGA........CGGGGCAGAAGCAA..uagaggAUUCCA...aug
NZ_AAED01000002.1/530435-530361              uugcccUUGCACCAAACAAACAUCAuauuca.CACCACGCAUGCUGGACUCCCGCCAGCGGCGAGCGGCG............UUG...........UGCCGACACCCG.A........CGGGAGAGUAGCUAGAaagaggAACAC....aug
NC_003047.1/3506028-3506125                  uugugcAUGACGGCGUUCACCAUCAuauuugUCCACAGGCAUGCUGGAGCCCCG.CAGCGGCGCCUGGGCGCGCAAAGGAACGACAAGG.UUCGCCGCCCGACA.CCGUAACUUCAACCGGGGCUUAA......augaggAAACA....aug
#=GC SS_cons                                 ..............................................<<<<<<<<....<<<....<<<.<<<<<<<<<<.........>>>>>>>>>>>>>....>>>..........>>>>>>>>..........................

//
