# Supplementary material for: Evidence for a second class of S-adenosylmethionine riboswitches and other regulatory RNA motifs in alpha-proteobacteria
Source: Genome Biol. 2005 Aug 1;6(8):R70. doi: 10.1186/gb-2005-6-8-r70 (PMC1273637; doi:10.1186/gb-2005-6-8-r70)
Supplement: Additional data file 6 — metA RNA element sequence alignment in Stockholm format [file gb-2005-6-8-r70-S6.sto]

# STOCKHOLM 1.0

#=GF TITLE        Evidence for a second class of S-adenosylmethionine riboswitches and
#=GF TITLE        other regulatory RNA motifs in alpha-proteobacteria
#=GF DESCRIPTION  Additional Data File 6: metA RNA element sequence alignment
#=GF AUTHOR       Keith A. Corbino, Jeffrey E. Barrick, Jinsoo Lim, R�diger Welz, Brian J. Tucker, Izabela Puskarz,
#=GF AUTHOR       Maumita Mandal, Noam D. Rudnick, and Ronald R. Breaker
#=GF CONTACT      ronald.breaker@yale.edu
#=GF DATE         13 June 2005

#=GC SS_cons                            .............................................................<<<<<<<<............AAAAAA...........>>>>>>>>.............................aaaaaa........................................<<<<<<<<<<<<<.....>>>>>>>>>>>>>..........
NC_003304.1/429424-429368               uugacgCAAGCCGGUAACGGCAG...uauggc...................AAGCUUAUCC..CGUGGU...GAUUUGGC..CGGUC..GGCUUGCA.GCCACG.....UUAAACAAGUG..GCUAAAAA.....GACCG.GGUGCUAGGAA.............................CCGGUCUGC....UUUU.....GCGG.CCGGUUUUUUUGUU
NC_003304.1/2703370-2703424             uugauuUUCGCCGGCUUCGGGAU...uaugaa......................ACGCCUC..AGUGGU...GAUUUGC...CGACC..GGCUUGCA.GCCACU.....UUAAAGAAGUC..GCUAAAG......GGUCG.AGGAAAAGGGCAAUUUCCUGGGA.................CCGGCCGCG....AUUU.....CGCUGCCGGUUUUUUUGUU
NC_004463.1/1219769-1219712             uugacgGAAAGGCCAUUGCGGAA...uaugag.................CAUCACUUAUCC..CGUGGU...GAUUUGAGC.CGGCC..GGCUUGCA.GCCACG.....UUAAAUAAGUC..GCUAAACA.....GGCCG.GGGACCUCUGUGAUC.........................CCGGCCCGUGGA.UAUA..UCCA..GGCCGGUUUUUUUUGU
NC_004463.1/1515218-1515275             uugacgAAAACCGUCCAAGCCGU...uaaguu...................UUGCCUGUUC..CGUGGU...CAUUUGAGC.CGGCC..GGCUUGCA.GCCACG.....UUAAAAAACUC..GCUAAACA.....GGCCG.GGGACGCUUCCGAU..........................CCCGGCC.GAAC.CUAUC.GUUCAGGCCGGGUUUUUUAUGG
NC_004463.1/7516205-7516153             uugaucGCAGCACCUUGGUCA.....uguaag....................CGUUCGUCC..AGCGCC...GAUUUGAUC...CUC..AGCUUGCG.GGCGCU.....UCUAAAAAUGC.AGCUAAA.......GAG...ACCCGCUAUCCCUGCAUCGUCCCGCAUUGGGUGAAUCGUCGGCCAUCUCGAAUGGAGAGGCCAAgugAAAUUUGCUGCCAU
NC_002927.3/4852872-4852813             cgaacaUCGGAUUCCGGCCAGUGC..uagaau...............UGCGCACAUUGUUC..GGCGCC...GAUUUGC..CUGAUC..CGCUUGCG.GGCGCC.....UCUUAUAAAUCCAGCUAAAGA.....GGUCUGAaugACCAAUCCUGUCCUGAAUCCGGCGUUGCCUGCCACGGCCGCCGCCCCUGUCGCCGCCACGCCUUCGGCCGUGGGUUC
NC_002928.3/4417685-4417626             cgaacaUCGGAUUCCGGCCAGUGC..uagaau...............UGCGCACAUUGUUC..GGCGCC...GAUUUGC..CUGAUC..CGCUUGCG.GGCGCC.....UCUUAUAAAUCCAGCUAAAGA.....GGUCUGAaugACCAGUCCUGUCCUGAAUCCGGCGUUGCCUGCCACGGCCGCCGCCCCUGUCGCCGCCACGCCUUCGGCCGUGGGUUC
NC_003317.1/1664149-1664207             uugacgAUGCAGCACAACAGGCA...uaaaga...................AAACCUGUUC..CGUGGU...GAUUUGGC..CGGCC..GGCUUGCA-GCCACG.....UUAAAGAAUUC..GCUAAAUAA....GGCCGCGGUUCGUUA...............................CCGGCCUUUUGCG.UUUU..CGCAAGGCCGGUUUUUUAUUG
NC_004310.1/318150-318093               uugacgAUGCAGCACAACAGGCA...uaaaga...................AAACCUGUUC..CGUGGU...GAUUUGGC..CGGCC..GGCUUGCA.GCCACG.....UUAAAGAAUUC..GCUAAAUAA....GGCCG.CGGUUCGUUA..............................CCGGCCUUUUGCG.UUUU..CGCAAGGCCGGUUUUUUAUUG
NZ_AAAP01003855.1/12506-12458           uugacgAGUCGCCCCUCGGCCUG...ucagaaGAACGACCCGGAGGGGU.GUUGCCGCUCC..CGUGGA...GAUUUUG.....ACC...GCUUGCC.GCCACG.....CUGAUUUCG....GCUAAGUG.....GGU...GCAUCACGAUGGCGCUGUUCUCGCGUGCUGAUGCCCCAGGUCCCAAUUUUGGUUGGAUCUAGGAGGGUAAGCCCCgugUCC
NZ_AAAP01003864.1/43177-43122           uugacgCUCGGGCGUGCCCGGCGC..uauguc.......................UUGGUC..CGUGGU...GAUUUGUCC..GACC..GGAUUGCG.GCCACG.....UUAAACAUCCC..GCUAAAGA.....GGUC..CGAGCGCUCCGCUAGUCGA.....................GCCCCGGCC..CGCACCAU...GGUCGGGGCUUUUGUCUUC
NC_002678.1/2853673-2853728             uugacgGCAGGGCGGGCGAGUUC...uagaag...............GGCAGCAACAGUUC..CGUGGU...GAUUUGGC..CGGUC..GGCUUGCA.GCCACG.....UUAAACAAUUC..GCUAAAG......GGCCG.UUUGCGUGACGUAA..........................CCGGCUUUGC...GAAG....GCAAUGCCGGUUUUUUAUUG
NC_002678.1/4543361-4543306             uugacgCAAGCGUGGUACGGGUC...uaaagg...................GUCGUUAUCC..CGUGGU...GAUUUGGC..CGGUC..GGCUUGCA.GCCACG.....UUAAACAAGUC..GCUAAAG......GACCG.UUGGCCGCGAGGCCGUAUGGA...................CCGGUUGCGA....CUU....UCGCGGCCGGUUUUUUUGUG
NZ_AAED01000001.1/195267-195322         uugacgCAAAGGGUUGGCGAGCC...uaaaua..................GCAGGCGAACC..CGUGGU...GAUUUGGC..CGGUC..GGCUUGCA.GCCACG.....UAAAAGAAGUC..GCUAAAA......GGCCG.UGGAUACCAAGUCCGUUGGGA...................CCGGCCGCG....AUUU.....CGCCGCCGGUCUUUUUUGU
NZ_AAED01000008.1/69552-69608           uugacgCAAGCGAAAGCCGGG.....ucuaaa................GGGACUUUAUCCC..CGUGGU...GAUUUGGC..CGGUC..GGCUUGCA.GCCACG.....UUAAAGAAGUC..GCUAAAAA.....GGCCG.UGCUCGAAGCUCGAA.........................CCGGCUUU......CCU......GCGGCCGGUUUUUUGUUG
NZ_AAAE01000150.1/27818-27765           uugaccUGCCCCCGGGACAGG.....cguaag....................GGCAAAAGC..CGUGGU...GCUUUG.....UGCC..GGAUUGCGGGCCACG.....UUAAAGAAACC..GCUAAAGA.....GGCG..AGGGCCCGCCGCCCCCGUGCUCGCCCGGCAUGGGUAUCGCGUUUCGUGAAGGACGGACGGGCAUGACGAAGGACUGGAAGA
NC_005296.1/5009656-5009599             uugacgGACUUCGGCUUUGC......aacuau.............CGUCCGAACCAGAACU..CGUGGU...CAUUUGAGC.CGGCC..GGCUUGCA.GCCACG.....UUAAACAACUC..GCUAAACA.....GGCCG.GGGACAGUUCCGAU..........................CCCGGCC.GAAC.CAAU..GUUCAGGCCGGGUUUUUUAUUC
NC_005296.1/5380778-5380836             uugacgGGAAGGGUCCGGAG......gauuaa..............CACCCCGACUUAUCC..CGUGGU...GAUUUGAG.CCGGCC..GGCUUGCA.GCCACG.....UUAAACAAGUC..GCUAAACA.....GGCCGGGGACGUUGUGGUC...........................CCGGCCCGAGGGUUGA.GCCCCA..GGCCGGUUUUUUUGUG
NZ_AAAG02000001.1/970168-970115         uugacgAUGGGCGGAAAGCGGCGC..uagggu.................CGGCCCCAGAUU..CGUGGG...GAUUUGA....GACC..GGCUUGCG.CCCACG.....UUAAACAAACA..GCUAAAAG.....GGUC..GUGUGACGAAAGU...........................CCCGGC.....CUCGGAUC......GCCGGGCUUUUUUCUU
NC_003047.1/580180-580124               uugacgCAAGCGCGGCCAGGCAG...uauugg...................AGCUUUAUCC..CGUGGU...GAUUUGGC..CGGUC..GGCUUGCA.GCCACG.....UUAAACAAGUA..GCUAAAAA.....GGCCG.GGUGUCAAA...............................CCGGUCG......UUUCG......CGGCCGGUUUUUUUGUU
NC_003047.1/3461775-3461830             uugaccGCGCGGUCCUCCUCGCGC..uaucaa.......................AUGAUC..CGUGGU...GAUUUGGC..CGGCC..GGCUUGCA.GCCACG.....UUAAAGAAGUC..GCUAAAG......GGCCG.AGGGAACAaugGAUUUCCGAGGA.................CCGGUCGCGA...UCGUU...UCGCCGCCGGUUUUUUUGUA
NC_002971.2/1955245-1955196             uugcgcUAUUUCAAGAAGUUCGU...uauauu.......................AAAAAC...AUGCC...GAUUUGAUA...AUC..AGCUUGCG.GGCAU.......UAAAAAACA...GCUAAAGC.....GGU...GCACUUAGUUAUCCCGUCUAGCACUUUUCUGUCAAUUCCCGGCAUUGUCUAACGUCACAAUAGGAGGUACGACgugGUUUA
NC_004663.1/4108981-4109033             uugcccAAAGAUAAAUAUAAUCUCCGaauaau...ACCUAUCUUUGUCCCCGAAAUGAAAG..UGUGG.ACAGAUUU......GAGC..AGCUUGCAA.CCACG.....GAAAAAAAU....GCUAAAACA....CGUC..UUGUUGACGCCUUUUCGGCAAUGCUUCCGCAGCUCUCUUCCUCCCCUCUUUAUUUUCCCAAUUUUAAUUUUCAAUUUAUAA
NC_002950.2/1994583-1994635             uucccaCUCAUGGGGAUUUCCUGCGCcaaaag...CUAUAUCUUUGUAAUGAACCAAUCAG..CGUGG.AAGGAUUU.....GUAAU...GCUUGCAA.CCACG.....AGAAAAAAU....GCUAAAAC.....AUUUC.UUCUUAGAAAGCUCUUCGACAGCUAUUCUCCAAUGGAGUGUGCAAGCCCUUCUGUGCGAAGGAAGUUUUACAAAUUAAAAG
AACY01000458.1/1098-1047                uugacaUAUAAAAACCUAUAAUG...uaaaca.......................AUAUUU...GCGCU...GAUUU.....AAACU..GAAUUGCG.AGCGC.....U.UAAAAAAACC..GCUAAACA.....AGUUU.UUUUCCUCCAAUUCGUCAGUAAAAAAUaugAAUAAAUUUAAAAAUAUAAAGAAAUUAGUUGUUGAAAAACCGUUAAAGCUA
AACY01001152.1/1297-1245                uugaaaUAUGAUUAAAUAAUUAUAA.uauaua............ACUUUAUAUAAUAAUCG..UGUCGU...GUUUUGU.....GCC..GUAUUGCC.GCGACA.....AAAAAUAAAGUU.GCUAAAAA.....GGU...UUAUAA..................................CCCCG......AAUAGCAG.......CGGGGUUUUUUAUUU
AACY01013609.1/1554-1614                uagacaAUAAAAACUAGGGGAUG...uaaguu........UCAAUAUCCGUAUUUUACGGA.AUGUGGU...GAUUUGAG.CCAGUC..GGCUUGCG.GCCACAU.....AAAAGAAGUC..GCUAAAAAA....GGCUGGGAGAGA..................................CCCGGC.......AGAU........GCCGGGUUUUUUUGUC
AACY01015393.1/1515-1464                uugaauCUAAAAUAAUUAUAA.....guuaau....................UUAAUAACA...GUCGU...GUUUUGC.....ACC..AUAUUGCC.GCGAC.....GUAAAAAAAAUGU.GCUAAAAA.....GGU...AAAUAGUAAUAAUA..........................GCCGG......ACCUAGCG.......CCGGCUUUUUUUaug
AACY01015394.1/1288-1239                uugaauCUAAAAUAAUUAUAAG....uuaauu...................UAUUUGUGGU..CGU.GC.....UUUGCA....CCA...UAUUGCC.GCGACG.....UAAAAAAAAUGU.GCUAAAAA.....GGU...AAAUAGAAAUAGUA..........................GCCGG......ACCUAGCG.......CCGGCUUUUUUUaug
AACY01019662.1/994-1046                 uugacaUACAAUUAUCUAUCU.....uauaaa.....................ACGUUUAU...GCGCU...GAUUU.....AAACU..GAAUUGCG.AGCGC.....UUUAAAAAACCU..GCUAAACA.....AGUUU.UUUACCUCACAAUUCAACAGAAAAAGUAUAUGAACGAUUUAACUGAGAUAAAAAAAAUUAUAGUAAAAAAACCACUAAAAU
AACY01020820.1/537-488                  uugaugUUCGGGAAUAAAUAGUGC..uauaau.......................UGAUUC...GUCGU...CAUUUAA....CUCU...ACUUGCA.GCGAC.....CUUAAAUAACU...GCUAAAC......AGAG..CAAAGACAUACAUCUGGUUUGUCUUUC.............CUCUUAGAGUUA.CAAAU.UAAUUUGUGGAGUUUGUUAUGU
AACY01037785.1/1389-1336                uugaauCCCGUGUGUCUGGCUG....uauucu.......................UGCCUC..AUCGCC...GAUUUAAC...GAUC..AACUUGCG.GGCGAU.....UAAAAAUACA...GCUAAAGC.....GCUC..AAGGCCAGCAACGGCCGCUCGGGUUCUGUAACCAGAUACAGCAACCGCCACGAGAAGCGCAAAUUAAUGCGCUGACGCGGC
AACY01038093.1/581-631                  uugacaUAAUAAAUAACUUCUAG...uacaaa.......................AUUUAC...GCGCU...GAUUU......AACU..GAAUUGCG.AGCGC.....UUAAAAAAAACC..GCUAAAAU.....AGUU..UUUUUUCUCACAAUUCAAUAAGUAGCUUUACUaugAAUAUUGAGAAUAAUAUUAAAACAUUGUUUGUAAAAAAACCUUUAA
AACY01048873.1/716-767                  uugacaUUACUGAUUUGAAUA.....uauaau....................ACAGUGACU...GCGCC...GAUUUGAGC....AC..AGCUUGCG.GGCGC.....UGUAAAAAUGCA..GCUAAAGAG....GU....AUAUAAA.................................CCACCAAAC...UUAGUU....GUUAGGUGGUUUUUUUUUG
AACY01075589.1/2326-2386                uagacaAUAAAAACAUAUGGAUG...uaaguu........UCAUUAUCCGUAAUUUACGGA.AUGUGGU...GAUUUGAG.CCAGUC..GGCUUGCG.GCCACAU.....AAAAGAAAUC..GCUAAAAAA....GGCUGGGAGAGA..................................CCCGGU.......AGAU........GCCGGGUUUUUUUGUC
AACY01076673.1/130-179                  uugacaAGUUUGUGAUGAUUU.....aguaaa......................CAUUAAU..CGCGCU...GAUUUAA......CC..GUAUUGCA.AGCGCG.....UGAUAAAUGUA..GCUAAAAA.....GG....GG....................................augCCCAGU.......UUA.......GCUGGGCUUUUUUUUUG
AACY01076967.1/2581-2527                uugacaAUAUCCUAUUGAAUA.....uauaau.......................ACAUGAAUUGCGCC...GAUUUGAGC....AC..AGCUUGCG.GGCGCAAU.....AAAAAUGCA..GCUAAAGAG....GU....AGUUGAAA................................CCGCCAAAC...UUAGUU....GUUGGGCGGUUUUUUUUUG
AACY01078968.1/452-400                  uugacaUAUAAAAAUCUUUAU.....uguaga.....................CAUAACUU...GCGCU...GAUUU.....AAACU..GAAUUGCG.AGCGC......UUAAAAAAAACC.GCUAAAUA.....AGUUU.UUUUUCUCCAAUUCAUCAGCAAAAAUAUaugAAUAAAUUUAAAGAUAUUAAGAAAAUAAUUAUUGAAAAACCAUUAAAGUU
AACY01080761.1/1061-1011                uuuacaAAAAUAAAUAUAUUG.....uuuaaa....................CUUAAGUAA...GCGCU...GAUUUGAG....CUC.CAGCUUGCG.AGCGC.....UAUAUAAAUACU..GCUAAA.......GAG...GUGGUUAGGAAA............................CCAC.CAAA....GAAA.....UUUGAGUGGUUUUUUUUAU
AACY01095680.1/1992-1940                uugacaUACAAUUAUCUAUCU.....uauaaa.....................ACCUUUUU...GCGCU...GAUUU.....AAACU..GAAUUGCG.AGCGC.....UAUAAAAAACCU..GCUAAACA.....AGUUU.UUUGCCUCACAAUUCAAAAAAAAUaugGAUAAUUUAAGUAAGGUGAAAAGUAUAAUAGUUAAAAAAUCAUUAAAAUUAGAU
AACY01101458.1/5912-5863                uugacaUACUAAAUAACUUCU.....aguaca.....................AAAUUUAU...GCGCU...GAUUU........ACCUGAAUUGCG.AGCGC.....UUUAAAAAAACC..GCUAAAAAA....GU....UUUUUUUCUCACAAUUCAACCUUCAGCUUUUAUUAUGGAUAUAAAACAAAAUAUAAAAACGUUGAUUGUUGAAAAACCACU
AACY01103076.1/1415-1365                uugacaUAAAUAAUAACAUGU.....uauaaa.....................AGAAUUCU...GCGCU...GAUUU......AACU..GAAUUGCG.AGCGC.....UAUAAAAAAACC..GCUAAAUA.....AGUU..UUUUUACCUCACAAUUCACAUAAAAAGAUaugAACGAUAUUGAGAAAGUAAAAAAAUUAAUUAUUGAUAAGCCAUUAAAGC
AACY01108759.1/4008-3948                uagacaUUAAAAACCUACGCAUG...uaaguu........UCAAUAUCCGUAUUUUACGGA.AUGUGGU...GAUUUGAG.CCAGUC..GGCUUGCG.GCCACAU.....AAAAAAAGUC..GCUAAAAAA....GGCUGGGAGAGA..................................CCCGGC.......AGAU........GCCGGGUUUUUUUGUC
AACY01120549.1/924-872                  uugacaUACAAUUACCUUUCU.....uauaaa...................AGGUUUAU.....GCGCU...GAUUU.....AAACU..GAAUUGCG.AGCGC.....UUUAAAAAACCU..GCUAAACA.....AGUUU.UUUGCCUCACAAUUCAACAAAAAGUAAAAGUAUAUGAACGAUUUAAGUAAGGUAAAAAAGAUAAUAGUAAAGAAACCACUA
AACY01121489.1/455-515                  uagacaAUAAAAACCUAUGGAUG...uaaguu........UCAUUAUCUGUAUUUUACAGA.AUGUGGU...GAUUUGAG.CCAGUC..GGCUUGCG.GCCACAU.....AAAAGAAAUC..GCUAAAAAA....GGCUGGGAGAGA..................................CCCGGU.......AGAU........GCCGGGUUUUUUUGUC
AACY01135886.1/278-226                  uugacaUAUAAAAUUCUAUAA.....uguaag.....................AACAACUU...GCGCU...GAUUU.....AAACU..GAAUUGCG.AGCGC.....UUAAAAAAAACC..GCUAAAUA.....AGUUU.UUUUUCUCCAAUUCAUCAGCAUUUAAAUaugAACAAAUUUAAAGAUAUAAAGAAAAUAAUUGUUGAAAAACCGUUAAAAUU
AACY01137881.1/872-824                  uauucaUAGAUUUAAAUAUACCUUU.ucuaau....UAAAAUUGUGUAUCAUCGAUUCCAU..AGCGUU...GAUUUAA......CC..GACUUGCU.GACGCU.....UUAAAAAUUA...GCUAAACA.....GG....ACUUUUUAAA..............................CCUGCUU....AGCAAAAC.....AAGCAGGUUUUUUUUUG
AACY01143447.1/815-875                  uagauuUUAAAAAAAACAUUUAUUA.uuuaau.........AAAAUUAUCCUAAAAUGCCCUAAGUCGU...GAUUUGG...AUAGU....AUUGCA.GCGACUUA.....AAAUAAAUU..GCUAAAAUGGUAAAUUAU.AUGAAA..................................CCAGCU.......UAGC........AGCUGGUUUUUUUUau
AACY01181281.1/439-388                  uugacaUAUAAAUUCCUUUGAAG...uaaaag.......................CUGCAU...GCGCU...GAUUU......AUAC.UGAAUUGCG.AGCGC.....UAUAAAAAAACC..GCUAAAAC.....GUUU..UUUUUCUCACAAUUCAAUCAGUACAAUUAUUAUGAAUAAGAAUAUUGAUACAAAAAAAAUAAUUAUAUCUAAUACCCUUAA
AACY01185668.1/359-300                  uugaccAAAGCAUGUAAUAAGCC...uauuuu.........................CUAA.UUGUGGU...GAUUUGAG.CCGACC..GGCUUGCG.GCCACAG.....AAAAUAUGCA..GCUUAAAA.....GGUCGGAUGCUCAUUAAUUAAGAGCUCUAUCCUUGGGCUAAUAAUUAUAAUGGAGCAUAAAaugAUAAUUAAUCCCAAUUCUAAAUG
AACY01206430.1/338-388                  uuuacaAUUAUAUUUAAAUAUG....uaaauu.....................UAAAUAAA...GCGCU...GAUUUGAG....CUC.CAGCUUGCG.AGCGC.....UAUAUAAAUAUU..GCUAAA.......GAG...GGUGGUAAGGAA............................CCGC.CAAA....GAUA.....UUUGAGCGGUUUUUUUUAA
AACY01216447.1/325-273                  uugacaUGUAAAUACCUAUCUUG...uaaaag.......................UUUCCU...GCGCU...GAUUU.....AAACU..GAAUUGCG.AGCGC.....UUUAAAAAACCU..GCUAAACA.....AGUUU.UUUUACCUCUCAAUUCGUUAAAUCUUAAACUUAUUaugAACAAGUUAAAACAAACAAAAAAUAUUAUAAUAGCAAAACCAC
AACY01230350.1/521-471                  uugacaUACUAAAUAACUUCUUG...uacaaa.......................AAUUAU...GCGCU...GAUUU......AACU..GAAUUGCG.AGCGC.....UUUAAAAAAACC..GCUAAAAA.....AGUU..UUUUUUCUCACAAUUCAAUUUUCAGCUUAAUUaugAAUGCUAAAGAUAACAUAAAAACACUAGUUAUUGAGAAACCACUUA
AACY01253705.1/44-94                    uugacaUACUAAAUAACUUUCUAG..uacaaa.......................AUUUAU...GCGCU...GAUUU......AACU..GAAUUGCG.AGCGC.....UUUAAAAAAACC..GCUAAAGA.....AGUU..UUUUUUCUCACAAUUCAACUUUCGGCUUUUAUUAUGAAUAUGAAAGAAAAUAUAAAAACAuugAUUGUUGAAAAACCACUC
AACY01273405.1/378-429                  uugacaUAUAAAUUGCUUUGAAG...uaaaag......................CUGCAU....GCGCU...GAUUU......AUAC.UGAAUUGCG.AGCGC.....UAUAAAAAAACC..GCUAAAAU.....GUUU..UUUUCCUCACAAUUCAAUCAGUACAAUUAUUAUGAAUAAGAAUAUUGAUACAAAAAAAAUAAUUAUAUCAAAUCCCAUUAA
AACY01293033.1/905-857                  --------------------------------------------------AAACAUAAUUC...GCGCU...GAUUUAA......CC..AUAUUGCA.AGCGC.....AUAAUAAAUGUA..GCUAAAAA.....GG....GGAU....................................GCCCAGU.......UUA.......GCUGGGCUUUUUUUUUG
AACY01303516.1/361-311                  uugacaUACUAAAUAACUUCUAG...uacaaa......................ACUCAGU...GCGCU...GAUUU......AACU..GAAUUGCG.AGCGC.....UUUAAAAAAACC..GCUAAAAA.....AGUU..UUUUUCUCACAAUUCAAUUUCAGUCAUUGUUAUGAAUAUUAAGGAAAAAAUAAAAACAUUAAUUAUUAAAAAACCACUAAA
AACY01304150.1/452-402                  uuuauuAUUUAAUAAAAUUACUU...uauaau.....................CCUUUGAA...GUCGU...GAUUUG.....GACA..GUAUUGCA.GCGAC.....AUUAAAAAAAUU..GCUAAAA......UGGU..UGAAAACUAGAAAA..........................CCAGCU.......UAGC........AGCUGGUUUUUUUUUa
AACY01309385.1/695-645                  uugacaUACUAAAUAACUUCUAG...uacaaa.......................AUUUAU...GCGCU...GAUUU.......AAC.UGAAUUGCG.AGCGC.....UUUAAAAAAACC..GCUAAAAAU....GUU...UUUUUUCUCACAAUUCAAUAUUUGGCAAUUAUUaugAAUGUUAAAGAGAAUAUAAAAACACUUAUUGUUAAUAAACCACUA
AACY01348042.1/448-500                  uugacaAAAGAUGAGGUUUUUAG...uacaag.......................AAAACC...GCGCU...GAUUU.....AACUU..AAAUUGCG.AGCGC.....AUUAAAAAAACA..GCUAAAAA.....AGGUU.UUU.....................................GCCCAGU.......UUA.......GCUGGGCUUUUUUUUUG
AACY01352090.1/428-378                  uugacaUAUACAAAUGUAUCCUG...uaaaug.......................AUUUAU...GCGCU...GAUUU......AACU..GAAUUGCG.AGCGC.....UAUAAAAAAACC..GCUAAAAA.....AGUU..UUUUUUCCUCACAAUUCAUCAAGCAAAAAAaugAAUAAUAUAGAAAAAGUAAAAAAAUUAAUUAUUGAUAAGCCACUAAAG
AACY01356025.1/776-725                  uugaaaAAUGAAUAGCUUAUGA....uauguu......................AUUUACA..AGCGCU...GAUUUAA.....AUC..GAAUUGCG.GGCGCU.....AUAAAAAACCU..GCUAAAUA.....GAU...GUUUCUAGUGAA............................CCACCU......AUUUAUC......AGGUGGUUUUUUUUUA
AACY01357550.1/491-542                  uugacaUAUAAAAUCCUAUAAUG...uaaaua.......................CUACUU...GCGCU...GAUUU.....AAACU..GAAUUGCG.AGCGC.....UUAAAAAAAACC..GCUAAAUA.....AGUU..UUUUUUCUCCAAUUCGUCAGCUAAUAAAUaugAGCAAAUUUAAAGAUAUUAAGAAAAUAAUUGUAGAAAAACCCUUAAAAU
AACY01372079.1/308-358                  uugacaUACUUAAUAACAUCUUG...uacaaa.......................AAUUCU...GCGCU...GAUUU......AACU..GAAUUGCG.AGCGC.....UUUAAAAAAACC..GCUAAAUA.....AGUU..UUUUUUCUCACAAUUCAAAAAUCUGCUCAGAUUaugAAUAUUAAAGAAAAUAUAAAAAUAAUAACUAUUGAUAAACCACUU
AACY01401139.1/462-412                  uugacaUAAAUAGUAACAUGU.....uauaaa.....................AGAUUUUU...GCGCU...GAUUU......AACU..GAAUUGCG.AGCGC.....UUUAAAAAAACC..GCUAAAUA.....AGUU..UUUUUUCCUCACAAUUCACAAAAAAACUaugAGUGAAAAAGAUAAAAUAAAAACUUUACUGGUAAAAAAACCUUUGAAACU
AACY01409674.1/463-513                  uugacaUAUAGAAUCUCAUUUAG...uacaaa.......................AAAAGC...GCGCU...GAUUU......AACU..GAAUUGCG.AGCGC.....UUAAAAAAAACC..GCUAAAUA.....AGUU..UUUUUCCUCACAAUUCAAAAAAUAAGCAAAAUaugAAUAUAGAAAAUAAUAUAAAAAAAAUAAUAAUUAAAAAACCACUUG
AACY01441579.1/344-296                  uugacaAGUUUGUGAUGAUUUAG...uaaaca.......................UUAUUC...GCGCU...GAUUUAA......CC..AUAUUGCA.AGCGC......AUAAUAAAUGUA.GCUAAAAA.....GG....GGAU....................................GCCCAGU......UUA........GCUGGGCUUUUUUUUUG
AACY01453671.1/540-490                  uugacaUAUUAUAUAACUUCUAG...uacaaa.......................AUUUGU...GCGCU...GAUUU......AACU..GAAUUGCG.AGCGC.....UUUAAAAAAACA..GCUAAAAA.....AGUU..UUUUUUCCUCUCAAUUCAAUUUUCAGCCUACUUUUAAUaugCAUAAAGAUAUAAAAACACUAAUUAUCAAAAAACCUCUAA
AACY01485766.1/45-97                    uugaaaUAAUAUAGAUAUUAUU....auuaau.......................UUUGCA..UGUCGU...GAUUUAC.....UCC..GUAUUGCU.GCGACA.....AUAAAUAAAAGU.GCUAAAAA.....GGA...UUAAUA..................................CCCCG..AC....UUUA.....GUGCCGGGGUUUUUUGUUU
AACY01494096.1/187-238                  uugacaCGAUCAGAUCGUGCAUA...uauauu..CUGAAAACAAGGGGAUAUGGCCCCCGA..AGUGGU...GAUUU..GC...GGC..AUAUUGCA.GCCACU.....CUAAAAAACGC..GCUAAAAA.....GCC...CUGCUCCUCCUGUCGCUCUCAUUGCUCGACGAAUCCGAG.UCCCGGGU.GC..UUUUU..GCCGCCCGGGAUUUUUUCGUU
AACY01503107.1/106-157                  uugaaaUUAUAGUUAUAUUUUCC...uauauuUAAUUUGUAGAUAAUAAAAUUAAUCUACA...GUCGU...GAUUUGA.....ACC..CUAUUGCC.GCGAC.....AUAAAAUAAUGGU.GCUAAAAA.....GGU...CAAUAAG.................................CCCGAU.......UAGC........AUCGGGUUUUUUUUau
AACY01536804.1/760-710                  uuguuuUAAUAACAUAAAUUAG....uuuaau..................UUAUAAAACAC...GUCGU...GAUUUGCAC...CCU....AUUGCC.GCGAC.....AAUAAAUAAAAGU.GCUAAAA......AGG...AUUUGA..................................CCCUAAU.....CUUAGC......AUUAGGGUUUUUUUUUG
AACY01607341.1/472-524                  uuguagUUAUGCAAUAUAGCUACUU.uguauu.............AAUUUAUAAUUUAAUU.AUGUCGU...GAUUUAGA.....CC..AAAUUGCC.GCGACGU.....UAAACUAGAGU.GCUAAAAA.....GG....AGUAGG..................................CCCGAU.......UAGU........AUCGGGUUUUUUUAUG
AACY01690877.1/284-232                  uugacaUAUAAAAAUCAAUAA.....uguaaa.....................CAUUAUUU...GCGCU...GAUUU.....AAACU..GAAUUGCG.AGCGC.....UUAAAAAAAACC..GCUAAAUA.....AGUUU.UUUUUCUCCAAUUCAUCAGCAAUUAAUaugAGUAAAUUUAAUAAUAUAAAAAAAAUUAUUGUUAAAAAACCACUAAAAUUA
AACY01693958.1/446-496                  uugaaaAAUCAUUAGCUUAUGA....uagauu.....................AUUUACAA...GCGCU...GAUUUAA.....AUC..GAAUUGCA.GGCGC.....UAUAAAAAACCU..GCUAAAUA.....GAU...GUUUCUUGUGAG............................CCACCU.....AUUUAUC.......GGGUGGUUUUUUUUAU
AADL01000262.1/165-217                  uugacaCCGGAGAGUCGCCGCGA...uacuau..............UGAUUCAAUCGACCC..GGUGGA.GUGAUUUGA.....GAC...GAUUGCA.ACCACC.....UUAAAAAAAAGU.GCUAAAA......GUC...CAGGAUGCGAGACGAUCUCGAUGAA...............CCCUGUGCUU...AUU.....AGGCACCGGGUUUUUUUUUG

//
